# Supplementary material for: Unexpected invasion of miniature inverted-repeat transposable elements in viral genomes
Source: Mob DNA. 2018 Jun 18;9:19. doi: 10.1186/s13100-018-0125-4 (PMC6004678; doi:10.1186/s13100-018-0125-4)
Supplement: Supplementary file 2 — Table S2. Nucleotide sequences of twelve elements whose TSD could not be determined. (XLSX 11 kb) [file 13100_2018_125_MOESM2_ESM.xlsx]

## Sheet: Sheet1
>1 (Pithovirus sibericum, Pithoviridae)
TTATCTTTAAGTTTCTTTGAACTATTACCAAATTTTATATGATGTTACAAAAAAGTAACTTGGGTTTTTCGATTTTGTAATTTTAAGAATCTACAAATTTTTTCTAGATTCTTAAAATTACAAAATCGAAAAACCCAAGTTACTTTTTTGTAACATCATATAAAATTTGGTAATAGTTCAAAAAACTTAAAGATAA
>2 (Pithovirus sibericum, Pithoviridae)
AATTTTTAGCTGATTAAATCAGCTAAAAATTATAACTAATTAGGTACTTGAAGTAAATTCGAATTGGGATAAATAAATAAGAAAATTTCATTTTGGTCTAAAGAATGTTACAAAAAAGTAACTCGGGTTTTTCAGATTTGTAACATTTGTAGATTCTTAAAATTTTTATAGATCCATAAATGTTACAAATCTGAAAAACCCGAGTTACTTTTTTGTAACATTCTTTAGACCAAAATGAAATTTTCTTATTTATTTATCCCAATTCGAATTTACTTCAAGTACCTAATTAGTTAAAATTTTTAGCTGATTTAATCAGCTAAAAATT
>3 (Bombyx mandarina nucleopolyhedrovirus, Baculoviridae)
TGAACTTTTTTGTAATGCAAAAAAGTTGATAGTGTAGTAGTATATTGAGAGCGTATAGTACAGTGTAGACTATTCTAATAAAATAGTCTACGATTTGTAGAGTTCGTACTGTATATTATATGTCAAACATAGGCGAACTTTTTTGTATTGCAAAAAAATTCA
>4 (Vibrio phage ValKK3, Myoviridae)
AAGTGTACTTTGGTGTGGCAGTGGGTGAAGTGGAAATACCCCCGGGTTGTGATTCCGGAAGATGCGGGTTCGATCCCCGTCTGTCACCCCAAAGTACATT
>5 (Lymphocystis disease virus - isolate China, Iridoviridae)
CCCTTTAAATCCTAAGGCTTATATAAGTGAGCATAGCAAACAAGTATAAGCCTTAGGATTTAAAGGG
>6 (Lymphocystis disease virus - isolate China, Iridoviridae)
CCCTTTAACACCTAAGCTATATACAAACAAGTGTAGTAAGTGAGTATATAGCTTAGGTGTTAAAGGG
>7 (Epinotia aporema granulovirus, Baculoviridae)
ATGATGTCGAATGTGGAAATTTAAAAGTTGAATTTTGAATTTCCACATTCGACATCAT
>8 (Streptomyces phage phiSAJS1, Siphoviridae)
TTCCCGCGAAGCGGCCGGGCCTTCCCGCGAAACGCGGGAAGACGTTTGTGCAGGTCAGACGGCGTATGGGCCCAGATTTCCCGCGAATCCCGCGTTAGTTCCAACCTTCCACGTATACGGCAACGGGGCCATGGGTGACAGACCCAGCGCGCGGGCGCGCCCGCGCGCTGGATCTGTCACCCATGGCCCCCGTTGCCGTATACGTGGAAGGTTGGAACTAACGCGGGATTCGCGGGAAATCTGGGCCCATACGCCGTCTGACCTGCACAAACGTCTTCCCGCGTTTCGCGGGAAGGCCCGGCCGCTTCGCGGGAA
>9 (Saimiriine herpesvirus 1, Herpesviridae)
CTGGCCAGAAGCCAACGTTTGACGGACGAGTGAGGACACGCCAGTGTCCGCACTCGGACCTAATAATATATATTATTAGGTCCGAGTGCGGACACTGGCGTGTCCTCACTCGTCCGTCAAACGTTGGCTTCTGGCCAG
>10 (Yellowstone Lake virophage 6, unclassified virophages)
CGGGATTTTGTGAAATTACGTAATTTTGCCCCGATTTAACAAAGTATTCTCGGGAAAGTAAAATATAAGAAAACTTATTTATTTTGGGGCAAAATTACGTAATTTTGCAAAATCCCG
>11 (Spodoptera litura nucleopolyhedrovirus II, Baculoviridae)
GTACACGATCTTTGCTTTCGTCCACGATCGTCGATGAAAGCAAAGATCATGTAC
>12 (Lymantria xylina MNPV, Baculoviridae)
AACTTTTTTGCAGTGCAAAAAAGTAAAGGAAATCGTAGTGTATGGAGAGCATCTTCTACATCGTAGACTATGCGGTTCAATAGTCTACGATTGAACCGTTTCCTCTGTATATGGGTGTCAAATTTAGAGGCTCTTTTTTTGCACTGCAAAAAAGTT
